# Supplementary material for: Genome-Wide Association Studies on the Autosomes and Chromosome X Uncover Genetic Basis of Reproductive Traits in Yorkshire Pigs
Source: Animals (Basel). 2026 Feb 27;16(5):750. doi: 10.3390/ani16050750 (PMC12984400; doi:10.3390/ani16050750)
Supplement: Supplementary file 1 [file animals-16-00750-s001.zip]

Archive with 6 entries (6 files):
- Supplementary Figure S1.pdf
- Supplementary Figure S2.pdf
- Supplementary Table S1.csv
- Supplementary Table S2.csv
- Supplementary Table S3.csv
- Supplementary Table S4.pdf
