# Supplementary material for: Genome-Wide Association Studies on the Autosomes and Chromosome X Uncover Genetic Basis of Reproductive Traits in Yorkshire Pigs
Source: Animals (Basel). 2026 Feb 27;16(5):750. doi: 10.3390/ani16050750 (PMC12984400; doi:10.3390/ani16050750)
Supplement: Supplementary file 1 [file animals-16-00750-s001.zip › Supplementary Table S1.csv]

Trait1	Trait2	Sample size	Phenotypic Correlation	Standard Error of Phenotypic Correlation	Genetic Correlation	Standard Error of Genetic Correlation
NWEAN_P1	NWEAN_P1	1902	1	0
NWEAN_P1	NWEAN_P2	852	-0.066	0.0342	0.1012	0.2945
NWEAN_P1	NWEAN_P3	460	0.065	0.0466	-0.3572	0.9291
NWEAN_P1	TLWT_BA_P1	1884	0.134	0.0226	0.5276	0.2524
NWEAN_P1	TLWT_BA_P2	926	0.018	0.0329	0.4672	0.8739
NWEAN_P1	TLWT_BA_P3	470	0.03	0.0462	-0.5184	0.8442
NWEAN_P1	TLWT_D21_P1	519	0.451	0.0351	0.3496	0.435
NWEAN_P1	TLWT_D21_P2	607	0.072	0.0405	-1	0.7493
NWEAN_P1	TLWT_D21_P3	385	0.008	0.0512	1	2.4603
NWEAN_P1	TNB_P1	1902	0.104	0.0227	0.3763	0.2305
NWEAN_P1	TNB_P2	949	0.03	0.0325	-0.3202	0.3481
NWEAN_P1	TNB_P3	492	0.047	0.0451	-0.2901	0.5557
NWEAN_P2	NWEAN_P2	899	1	0
NWEAN_P2	NWEAN_P3	494	-0.004	0.0451	1	3.2485
NWEAN_P2	TLWT_BA_P1	894	-0.028	0.0335	-0.1473	0.2763
NWEAN_P2	TLWT_BA_P2	878	0.05	0.0337	0.7403	0.352
NWEAN_P2	TLWT_BA_P3	502	0.021	0.0447	-1	1.1715
NWEAN_P2	TLWT_D21_P1	361	0.136	0.0519	1	0.9368
NWEAN_P2	TLWT_D21_P2	631	0.28	0.0368	-1	1.2435
NWEAN_P2	TLWT_D21_P3	411	0.021	0.0495	0.5012	0.7729
NWEAN_P2	TNB_P1	899	-0.047	0.0333	-0.4233	0.3389
NWEAN_P2	TNB_P2	899	0.064	0.0333	0.6301	0.298
NWEAN_P2	TNB_P3	526	0.046	0.0436	-1	2.0271
NWEAN_P3	NWEAN_P3	524	1	0
NWEAN_P3	TLWT_BA_P1	516	0.086	0.0438	-0.3123	0.9313
NWEAN_P3	TLWT_BA_P2	515	-0.055	0.0441	1	59.7114
NWEAN_P3	TLWT_BA_P3	500	0.057	0.0447	0.3918	0.4858
NWEAN_P3	TLWT_D21_P1	258	0.004	0.0626	-1	1.4841
NWEAN_P3	TLWT_D21_P2	372	-0.039	0.052	-1	1.7312
NWEAN_P3	TLWT_D21_P3	432	0.227	0.0458	0.6344	0.5081
NWEAN_P3	TNB_P1	524	0.072	0.0436	-0.7458	1.3118
NWEAN_P3	TNB_P2	524	-0.054	0.0437	0.5108	0.9537
NWEAN_P3	TNB_P3	524	0.038	0.0437	0.3172	0.4817
TLWT_BA_P1	TLWT_BA_P1	2103	1	0
TLWT_BA_P1	TLWT_BA_P2	983	0.15	0.0312	-0.2458	0.717
TLWT_BA_P1	TLWT_BA_P3	526	0.084	0.0434	-0.4126	0.4402
TLWT_BA_P1	TLWT_D21_P1	514	-0.048	0.0441	0.0558	0.5672
TLWT_BA_P1	TLWT_D21_P2	628	0.164	0.0389	0.4525	0.4671
TLWT_BA_P1	TLWT_D21_P3	429	0.08	0.0481	0.3812	0.5827
TLWT_BA_P1	TNB_P1	2103	0.65	0.0126	0.8063	0.1561
TLWT_BA_P1	TNB_P2	1009	0.141	0.0309	-0.0289	0.2958
TLWT_BA_P1	TNB_P3	550	0.05	0.0427	-0.0763	0.3853
TLWT_BA_P2	TLWT_BA_P2	991	1	0
TLWT_BA_P2	TLWT_BA_P3	524	0.224	0.0416	1	66454.2667
TLWT_BA_P2	TLWT_D21_P1	408	0.016	0.0497	-0.1685	0.4515
TLWT_BA_P2	TLWT_D21_P2	613	-0.16	0.0395	0.3998	0.3941
TLWT_BA_P2	TLWT_D21_P3	425	-0.009	0.0487	-1	1.4871
TLWT_BA_P2	TNB_P1	991	0.122	0.0313	-0.4059	0.9285
TLWT_BA_P2	TNB_P2	991	0.686	0.0168	0.5643	0.2344
TLWT_BA_P2	TNB_P3	548	0.207	0.041	1	1.84
TLWT_BA_P3	TLWT_BA_P3	534	1	0
TLWT_BA_P3	TLWT_D21_P1	266	-0.026	0.0616	1	4.519
TLWT_BA_P3	TLWT_D21_P2	368	-0.008	0.0523	-0.0957	1.2458
TLWT_BA_P3	TLWT_D21_P3	408	-0.025	0.0497	-0.0187	0.4131
TLWT_BA_P3	TNB_P1	534	0.095	0.043	-0.4546	0.4743
TLWT_BA_P3	TNB_P2	534	0.176	0.0421	1	0.7165
TLWT_BA_P3	TNB_P3	534	0.669	0.024	0.61	0.2104
TLWT_D21_P1	TLWT_D21_P1	519	1	0
TLWT_D21_P1	TLWT_D21_P2	279	0.112	0.0594	-0.3692	0.6298
TLWT_D21_P1	TLWT_D21_P3	208	0.075	0.0695	-0.0208	1.1708
TLWT_D21_P1	TNB_P1	519	-0.164	0.0428	-0.1402	0.6587
TLWT_D21_P1	TNB_P2	410	0.043	0.0495	-0.2087	0.5426
TLWT_D21_P1	TNB_P3	271	-0.018	0.0611	1	34.0881
TLWT_D21_P2	TLWT_D21_P2	631	1	0
TLWT_D21_P2	TLWT_D21_P3	322	0.067	0.0557	0.5978	0.2835
TLWT_D21_P2	TNB_P1	631	0.006	0.0399	1	1306.017
TLWT_D21_P2	TNB_P2	631	-0.209	0.0382	0.9615	0.8605
TLWT_D21_P2	TNB_P3	390	0.048	0.0507	0.5316	0.7024
TLWT_D21_P3	TLWT_D21_P3	432	1	0
TLWT_D21_P3	TNB_P1	432	-0.027	0.0482	0.3821	1.0414
TLWT_D21_P3	TNB_P2	432	-0.022	0.0483	-0.6449	0.4994
TLWT_D21_P3	TNB_P3	432	-0.15	0.0472	0.1961	0.4598
TNB_P1	TNB_P1	2129	1	0
TNB_P1	TNB_P2	1017	0.143	0.0308	0.105	0.3871
TNB_P1	TNB_P3	558	0.151	0.0415	-0.1864	0.398
TNB_P2	TNB_P2	1017	1	0
TNB_P2	TNB_P3	558	0.252	0.0398	1	0.6055
TNB_P3	TNB_P3	558	1	0
