# Supplementary material for: Genome-Wide Association Studies on the Autosomes and Chromosome X Uncover Genetic Basis of Reproductive Traits in Yorkshire Pigs
Source: Animals (Basel). 2026 Feb 27;16(5):750. doi: 10.3390/ani16050750 (PMC12984400; doi:10.3390/ani16050750)
Supplement: Supplementary file 1 [file animals-16-00750-s001.zip › Supplementary Table S2.csv]

Trait	SNP	Chr	Position/lbp	p Value	Nearest Gene	Other_genes
TLWT_BA_P1	1_127142034	1	127142034	1.08e-05	GOLM2	BLOC1S6;SLC30A4;C15orf48;SPATA5L1;GATM;SLC28A2;SHF;DUOX1;DUOXA1;DUOXA2;DUOX2;SORD;TERB2;TRIM69;B2M;PATL2;SPG11;EIF3J;CTDSPL2;FRMD5;WDR76;MFAP1;HYPK;SERINC4;SERF2;ELL3;PDIA3;CATSPER2;STRC;PPIP5K1;MAP1A;TP53BP1;ADAL;ZSCAN29;U2;U2;U6;MIR1282;ssc-mir-2366-1;TUBGCP4
TLWT_BA_P1	4_19906	4	19906	9.26e-05		ZC3H3;GSDMD;ZNF250;ZNF16;ZNF34;ZNF7;COMMD5;ZNF251;ARHGAP39;C8orf82;LRRC24;LRRC14;RECQL4;MFSD3;FOXH1;KIFC2;TMEM276;ZFTRAF1;TONSL;VPS28;SLC39A4;ADCK5;FBXL6;TMEM249;SCRT1;DGAT1;HSF1;BOP1;SCX;MROH1;HGH1;MAF1;SHARPIN;CYC1;GPAA1;EXOSC4;OPLAH;SPATC1;GRINA;PLEC;NRBP2;PUF60;SCRIB;IQANK1;FAM83H;MAPK15;ZNF623;GFUS;PYCR3;EEF1D;NAPRT;MROH6;TIGD5
TLWT_BA_P1	13_27151296	13	27151296	8.95e-05		TOPAZ1;TCAIM;ZNF445;ZKSCAN7;ZNF197;ZNF35;ZNF502;KIAA1143;KIF15;TMEM42;ZDHHC3;NKTR;ZBTB47;KLHL40;HHATL;CCDC13;HIGD1A;ACKR2;ZNF662;POMGNT2;SNRK;ANO10;ABHD5;ZNF852;ZNF660;CYP8B1;ssc-mir-138
TLWT_BA_P1	15_47809293	15	47809293	6.22e-05		BRF2;ADGRA2;ERLIN2;ZNF703;KLKB1;ADAM2;ADAM32;ADAM9;TM2D2;PLEKHA2;FGFR1;LETM2;NSD3;PLPP5;DDHD2;BAG4;LSM1;ASH2L;EIF4EBP1;ADRB3;GOT1L1;TLR3;CYP4V2;STAR
TNB_P1	7_111896622	7	111896622	8.50e-05	KCNK13	TTC7B;RPS6KA5;FOXN3;EFCAB11;TDP1;PSMC1;NRDE2;CALM1;GPR68
NWEAN_P1	6_134445578	6	134445578	1.17e-05	ADGRL4	IFI44L;PTGFR;GIPC2;IFI44;DNAJB4;FUBP1;NEXN;MIGA1;SNORA70;U6;U6;U6
NWEAN_P1	12_38748038	12	38748038	8.08e-05	ACACA	ZNHIT3;MYO19;PIGW;GGNBP2;CA4;DHRS11;LHX1;AATF;C17orf78;TADA2A;DUSP14;SYNRG;DDX52;HNF1B;HEATR6;CCL4;CCL3L1;CCL14;CCL16;CCL5;HEATR9;TAF15;MMP28;U6;U6;MRM1
TLWT_BA_P2	13_184055780	13	184055780	2.22e-06		U6;U6
TNB_P2	13_137134779	13	137134779	4.43e-05	ADCY5	CCDC14;MYLK;HACD2;SEC22A;PDIA5;SEMA5B;SLC49A4;HSPBAP1;PARP14;DTX3L;PARP9;WDR5B;FAM162A;U6;KPNA1
TLWT_D21_P2	14_110809250	14	110809250	1.38e-05	SLC25A28	HPSE2;CNNM1;GOT1;NKX2-3;ENTPD7;COX15;CUTC;ABCC2;DNMBP;CPN1;U6;Y_RNA;CHUK;CWF19L1;BLOC1S2;PKD2L1;SCD;WNT8B;SEC31B;NDUFB8;HIF1AN;SNORA12
NWEAN_P2	3_82335316	3	82335316	7.73e-05		ssc-mir-9789
NWEAN_P2	4_94047783	4	94047783	5.03e-06	ARHGEF2	SH2D2A;PRCC;NES;HAPLN2;GPATCH4;NAXE;TTC24;IQGAP3;EFNA4;ADAM15;CRABP2;TRIM46;KRTCAP2;SLC50A1;EFNA1;EFNA3;RHBG;PMVK;KCNN3;HDGF;MRPL24;METTL25B;ISG20L2;TSACC;CCT3;GLMP;TMEM79;SMG5;PAQR6;BGLAP;PMF1;DCST1;ZBTB7B;MEF2D;SLC25A44;FLAD1;SHC1;CKS1B;PBXIP1;BCAN;SEMA4A;LMNA;MEX3A;RAB25;LAMTOR2;UBQLN4;SSR2;ARHGEF11;LRRC71;PEAR1;NTRK1;INSRR;KHDC4;RIT1;SYT11;MSTO1;DAP3;ASH1L;RUSC1;FDPS;PKLR;HCN3;CLK2;SCAMP3;ENT…
NWEAN_P2	4_123756546	4	123756546	8.40e-05	FNBP1L	ABCA4;GCLM;DNTTIP2;BCAR3;F3;ABCD3;ARHGAP29;DR1;CCDC18;TMED5;MTF2;DIPK1A;RPL5;EVI5;GFI1;RPAP2;SNORD21;SNORA66;U6
NWEAN_P2	18_38843367	18	38843367	7.77e-05	DPY19L1	EEPD1;SEPTIN7;HERPUD2;TBX20;DPY19L2;NPSR1;BMPER;U6
NWEAN_P2	23_41805827	X	41805827	6.80e-07	RBM10	NDUFB11;CFP;ELK1;CHST7;SLC9A7;RP2;JADE3;RGN;RBM3;ZNF81;ZNF182;SPACA5;ZNF630;SLC38A5;FTSJ1;PORCN;EBP;TBC1D25;WDR13;WAS;SUV39H1;UBA1;ZNF41;ARAF;SYN1;TIMP1;CDK16;USP11;UXT
TNB_P3	17_56217737	17	56217737	1.75e-05		DOK5;FAM210B;CBLN4;CSTF1;CASS4;RTF2;GCNT7;FAM209B;TFAP2C;MC3R
TLWT_D21_P3	3_50114620	3	50114620	1.53e-05		MRPS9;NCK2;C2orf49;TGFBRAP1;GPR45;POU3F3
TLWT_D21_P3	6_137812334	6	137812334	5.55e-05	SLC44A5	TNNI3K;ST6GALNAC3;ASB17;MSH4;ACADM;LHX8;TYW3;CRYZ;SNORD45A;U6;SNORD45B;U1;U6
TLWT_D21_P3	7_1400566	7	1400566	2.72e-05		FOXF2;GMDS;NQO2;RIPK1;BPHL;TUBB2A;TUBB2B;SLC22A23;PXDC1;PRPF4B;WRNIP1;SERPINB1;SERPINB9;FOXQ1;FOXC1;FAM50B;U6
TLWT_D21_P3	12_6629321	12	6629321	6.96e-06		OTOP3;CD300C;CD300LB;RPL38;TTYH2;GPRC5C;LLGL2;TSEN54;GPR142;CASKIN2;BTBD17;KIF19;TMEM94;DNAI2;JPT1;NT5C;SLC16A5;KCTD2;MRPL58;CDR2L;HID1;GRB2;SLC25A19;MIF4GD;MRPS7;GGA3;OTOP2;USH1G;FADS6;FDXR;NUP85;GRIN2C;TMEM104;NAT9;NHERF1;RAB37;GALK1;ITGB4;SUMO2;SAP30BP;RECQL5;SMIM5;MYO15B
NWEAN_P3	11_7803554	11	7803554	3.44e-05	B3GLCT	HSPH1;RXFP2;FRY;ZAR1L;KATNAL1;USPL1;ALOX5AP;MEDAG;TEX26;U6
NWEAN_P3	15_37230998	15	37230998	2.36e-05		MCPH1;ANGPT2;AGPAT5;XKR5;SPAG11;DEFB1;U6
NWEAN_P3	16_56704434	16	56704434	1.24e-05	TENM2
