# Supplementary material for: Genome-Wide Association Studies on the Autosomes and Chromosome X Uncover Genetic Basis of Reproductive Traits in Yorkshire Pigs
Source: Animals (Basel). 2026 Feb 27;16(5):750. doi: 10.3390/ani16050750 (PMC12984400; doi:10.3390/ani16050750)
Supplement: Supplementary file 1 [file animals-16-00750-s001.zip › Supplementary Table S3.csv]

Trait	Chromosome	Lead_SNP	Lead_bp	±1Mb_region	QTLdb_overlap_count	QTLdb_overlapping_traits	Reproductive_trait_overlap	reproduction_trait_detected
NWEAN_P1	6	6_134445578	134445578	Chr.6:133445578-135445578	35	Subcutaneous fat thickness QTL (17975) | Tenderness score QTL (164956) | Subcutaneous fat thickness QTL (17976) | Subcutaneous fat thickness QTL (17974) | Subcutaneous fat thickness QTL (17972) | Subcutaneous fat thickness QTL (17978) | Subcutaneous fat thickness QTL (17973) | Subcutaneous fat thickness QTL (17979) | Subcutaneous fat thickness QTL (17977) | Hemoglobin QTL (127191) | Teat number Q…	FALSE	Teat number
NWEAN_P1	12	12_38748038	38748038	Chr.12:37748038-39748038	40	Feed conversion ratio QTL (140067) | Teat number QTL (294527) | Longissimus muscle depth QTL (292691) | Subcutaneous fat thickness QTL (290381) | Teat number QTL (294498) | Gestation length QTL (291500) | Longissimus muscle area QTL (292390) | Subcutaneous fat thickness QTL (95946) | Subcutaneous fat thickness QTL (290650) | Myristic acid content QTL (176641) | Longissimus muscle depth QTL (29268…	FALSE	Teat number | Gestation length | Offspring number | Age at puberty | Sperm abnormality rate
NWEAN_P2	19	23_41805827	41805827	Chr.X:40805827-42805827	15	Feed conversion ratio QTL (139975) | PRRS viral load QTL (21347) | Feed conversion ratio QTL (139937) | Intramuscular fat content QTL (21958) | Mean corpuscular hemoglobin content QTL (107382) | Mean corpuscular volume QTL (107480) | Mean corpuscular volume QTL (107462) | Mean corpuscular volume QTL (107464) | Mean corpuscular volume QTL (107463) | Subcutaneous fat thickness QTL (135759) | Mean c…	TRUE
NWEAN_P2	18	18_38843367	38843367	Chr.18:37843367-39843367	26	Longissimus muscle depth QTL (292965) | Antibody response to Brucella suis QTL (222846) | Antibody response to Brucella suis QTL (222847) | Monocyte number QTL (238086) | Antibody response to Brucella suis QTL (222848) | Feed efficiency QTL (212003) | Feed efficiency QTL (212005) | Teat number QTL (295272) | Teat number QTL (295334) | Teat number QTL (295220) | Subcutaneous fat thickness QTL (290…	FALSE	Teat number
NWEAN_P2	3	3_82335316	82335316	Chr.3:81335316-83335316	28	CD3-negative, CD8-negative leukocyte percentage QTL (128534) | CD3-negative, CD8-negative leukocyte percentage QTL (128532) | CD3-negative, CD8-negative leukocyte percentage QTL (128535) | Body weight QTL (262615) | CD3-negative, CD8-negative leukocyte percentage QTL (128536) | CD3-negative, CD8-negative leukocyte percentage QTL (128779) | CD3-negative, CD8-negative leukocyte percentage QTL (1288…	TRUE
NWEAN_P2	4	4_94047783	94047783	Chr.4:93047783-95047783	19	Teat number QTL (294042) | Carcass length QTL (295764) | Immunocrit QTL (36013) | Teat number QTL (294827) | Time spent in feeder QTL (135652) | Average feeding rate QTL (135662) | Eosinophil number QTL (223670) | Feed conversion ratio QTL (62209) | Teat number QTL (295000) | Longissimus muscle depth QTL (292976) | Subcutaneous fat thickness QTL (290572) | Subcutaneous fat thickness QTL (290431) …	FALSE	Teat number | Offspring number
NWEAN_P3	16	16_56704434	56704434	Chr.16:55704434-57704434	14	Teat number QTL (294234) | Arachidic acid to stearic acid ratio QTL (101595) | Coping behavior QTL (124586) | Coping behavior QTL (124587) | Body circumference QTL (263911) | Palmitic acid content QTL (22522) | Eicosenoic acid to eicosanoic acid ratio QTL (101743) | Eicosadienoic acid content QTL (131479) | Longissimus muscle depth QTL (293054) | Longissimus muscle depth QTL (293356) | Teat numbe…	FALSE	Teat number
NWEAN_P3	11	11_7803554	7803554	Chr.11:6803554-8803554	31	Time spent in feeder QTL (22411) | Dressing percentage QTL (167224) | Time spent in feeder QTL (22412) | Amylase level QTL (295750) | Days to 110 kg QTL (139974) | Days to 110 kg QTL (140047) | Vulva width QTL (259876) | Litter weight, total QTL (262538) | Litter weight, total QTL (262609) | Lysozyme level QTL (293367) | Time spent in feeder QTL (22382) | Average daily gain QTL (290189) | Subcuta…	FALSE	Vulva width | Litter weight, total | Teat number
NWEAN_P3	15	15_37230998	37230998	Chr.15:36230998-38230998	25	Lean meat weight QTL (291805) | Palmitoleic acid content QTL (18606) | Monounsaturated fatty acid to saturated fatty acid ratio QTL (18607) | Body circumference QTL (147193) | Body circumference QTL (147213) | Subcutaneous fat thickness QTL (153436) | Subcutaneous fat thickness QTL (290515) | Subcutaneous fat thickness QTL (261625) | Longissimus muscle depth QTL (261626) | Intramuscular fat conte…	TRUE
NWEAN_P3	16	16_56704434	56704434	Chr.16:55704434-57704434	14	Teat number QTL (294234) | Arachidic acid to stearic acid ratio QTL (101595) | Coping behavior QTL (124586) | Coping behavior QTL (124587) | Body circumference QTL (263911) | Palmitic acid content QTL (22522) | Eicosenoic acid to eicosanoic acid ratio QTL (101743) | Eicosadienoic acid content QTL (131479) | Longissimus muscle depth QTL (293054) | Longissimus muscle depth QTL (293356) | Teat numbe…	FALSE	Teat number
TLWT_BA_P1	1	1_127142034	127142034	Chr.1:126142034-128142034	2	Sperm abnormality rate QTL (215760) | Average daily gain QTL (289812)	FALSE	Sperm abnormality rate
TLWT_BA_P1	13	13_27151296	27151296	Chr.13:26151296-28151296	7	Obesity index QTL (55844) | Semen volume QTL (289431) | Tibia length QTL (57346) | Offspring number QTL (314635) | Days to 100 kg QTL (287676) | Juiciness score QTL (164965) | Teat number QTL (294758)	FALSE	Semen volume | Offspring number | Teat number
TLWT_BA_P1	15	15_47809293	47809293	Chr.15:46809293-48809293	14	Days to 100 kg QTL (287703) | Longissimus muscle depth QTL (295834) | Subcutaneous fat thickness QTL (31222) | Longissimus muscle depth QTL (293100) | Subcutaneous fat thickness QTL (290603) | Body length QTL (125512) | Obesity index QTL (55747) | Distance from eye to end of snout QTL (153101) | Cooking loss QTL (23073) | Muscle pH QTL (23074) | Meat color QTL (23075) | Meat color QTL (23076) | D…	TRUE
TLWT_BA_P1	4	4_19906	19906	Chr.4:1-1019906	9	Muscle pH QTL (240083) | Offspring number QTL (178848) | Average daily gain QTL (289799) | Offspring number QTL (178849) | Enterotoxigenic E. coli susceptibility QTL (95890) | Blood alanine transaminase level QTL (170967) | Gestation length QTL (151321) | Blood alanine transaminase level QTL (170968) | Gestation length QTL (151320)	FALSE	Offspring number | Gestation length
TLWT_BA_P2	13	13_184055780	184055780	Chr.13:183055780-185055780	67	Longissimus muscle depth QTL (293174) | Longissimus muscle depth QTL (293231) | Residual feed intake QTL (312092) | Spinal curvature QTL (64769) | Meat color QTL (277347) | … | Birth weight variability QTL (262562) | … | Teat number QTL (295011) | Average daily gain QTL (289768)	FALSE	Birth weight variability | Teat number
TLWT_D21_P2	14	14_110809250	110809250	Chr.14:109809250-111809250	1265	Aspartate aminotransferase activity QTL (170974) | … | Offspring number QTL (314642) | … | Semen odor QTL (293805) | Boar sexuality score QTL (296142) | …	FALSE	Offspring number | Semen odor | Boar sexuality score
TLWT_D21_P3	12	12_6629321	6629321	Chr.12:5629321-7629321	30	Myristic acid content QTL (168445) | Subcutaneous fat thickness QTL (290880) | Subcutaneous fat thickness QTL (291138) | Teat number QTL (294089) | Subcutaneous fat thickness QTL (153569) | Sperm abnormality rate QTL (312228) | Average daily gain QTL (289745) | Average daily gain QTL (289746) | Body weight QTL (263792) | Body circumference QTL (256541) | Platelet count QTL (37790) | Age at pubert…	FALSE	Teat number | Sperm abnormality rate | Age at puberty | Litter weight, piglets born alive | Offspring number
TLWT_D21_P3	3	3_50114620	50114620	Chr.3:49114620-51114620	118	CD8-negative leukocyte percentage QTL (128137) | CD8-positive leukocyte percentage QTL (128560) | CD3-negative, CD8-negative leukocyte percentage QTL (129793) | Teat number QTL (294471) | … | Marbling QTL (220124) | …	FALSE	Teat number
TLWT_D21_P3	6	6_137812334	137812334	Chr.6:136812334-138812334	20	LDL cholesterol QTL (56012) | Basophil percentage QTL (127174) | Intramuscular fat content QTL (147340) | Subcutaneous fat thickness QTL (17981) | Heart weight QTL (264149) | Longissimus muscle depth QTL (293284) | Teat number QTL (294381) | Weaning to estrus interval QTL (295691) | Average daily gain QTL (290126) | Lean cuts percentage QTL (291698) | Subcutaneous fat thickness QTL (290788) | Fee…	FALSE	Teat number | Weaning to estrus interval | Offspring number | Litter weight, piglets born alive | Semen volume
TLWT_D21_P3	7	7_1400566	1400566	Chr.7:400566-2400566	14	Sperm progressive motility QTL (312203) | Subcutaneous fat thickness QTL (290330) | Subcutaneous fat thickness QTL (290331) | Offspring number QTL (295737) | Lean meat percentage QTL (216186) | Subcutaneous fat thickness QTL (259498) | Subcutaneous fat thickness QTL (193582) | Average daily gain QTL (28847) | Offspring number QTL (291964) | Average daily gain QTL (28848) | Offspring number QTL (2…	FALSE	Sperm progressive motility | Offspring number | Teat number
TNB_P1	7	7_111896622	111896622	Chr.7:110896622-112896622	32	Longissimus muscle area QTL (292383) | Subcutaneous fat thickness QTL (291212) | Average daily gain QTL (289894) | Umbilical hernia QTL (284952) | Offspring number QTL (291962) | Offspring number QTL (291963) | Body circumference QTL (286708) | Hair amount QTL (161365) | Average daily gain QTL (289670) | Offspring number QTL (296068) | Offspring number QTL (296069) | Hair amount QTL (161366) | Of…	FALSE	Offspring number | Teat number
TNB_P2	13	13_137134779	137134779	Chr.13:136134779-138134779	19	Offspring number QTL (262568) | Offspring number QTL (292012) | Offspring number QTL (292022) | Teat number QTL (294598) | Offspring number QTL (295444) | Enterotoxigenic E. coli susceptibility QTL (37661) | Enterotoxigenic E. coli susceptibility QTL (37662) | Enterotoxigenic E. coli susceptibility QTL (56520) | Teat number, maximum per side QTL (126680) | Teat number QTL (126716) | Average daily…	FALSE	Offspring number | Teat number
TNB_P3	17	17_56217737	56217737	Chr.17:55217737-57217737	31	Teat number QTL (294804) | Residual feed intake QTL (22192) | Subcutaneous fat thickness QTL (290427) | Age at puberty QTL (22124) | Subcutaneous fat thickness QTL (291015) | Subcutaneous fat thickness QTL (290395) | Longissimus muscle area QTL (292534) | Teat number QTL (294891) | Subcutaneous fat thickness QTL (290483) | Average daily gain QTL (262468) | Fat androstenone level QTL (194784) | Of…	FALSE	Teat number | Age at puberty | Offspring number | Semen odor | Boar sexuality score
This table summarizes lead loci (±1 Mb windows around each lead SNP) and their overlaps with pig QTLdb intervals. Columns report the trait analyzed, chromosome , lead SNP identifier (Lead_SNP), physical position (Lead_bp), and the tested window (±1Mb_region). QTLdb_overlap_count is the number of distinct QTLdb intervals intersecting the ±1 Mb window, and QTLdb_overlapping_traits lists the unique …
